# Supplementary material for: Folate Pathway Gene Single Nucleotide Polymorphisms and Neural Tube Defects: A Systematic Review and Meta-Analysis
Source: J Pers Med. 2022 Sep 29;12(10):1609. doi: 10.3390/jpm12101609 (PMC9605131; doi:10.3390/jpm12101609)
Supplement: Supplementary file 1 [file jpm-12-01609-s001.zip]

Archive with 9 entries (9 files):
- Supplementary Figure S1.png
- Supplementary Figure S2.png
- Supplementary Figure S3.png
- Supplementary Figure S4.png
- Supplementary Figure S5.png
- Supplementary Figure S6.png
- Supplementary Figure S7.png
- Supplementary Table S1.pdf
- Supplementary Table S2.pdf
